# Supplementary material for: Optimal adjustment of the human circadian clock in the real world
Source: PLoS Comput Biol. 2020 Dec 28;16(12):e1008445. doi: 10.1371/journal.pcbi.1008445 (PMC7808694; doi:10.1371/journal.pcbi.1008445)
Supplement: S1 Table — (XLSX) [file pcbi.1008445.s001.xlsx]

## Sheet: Sheet1
ID	phase_withoutTimezone	phase_Timezone	gmt	timezone	gender	age
1013145317_sleepSchedule.csv	5.15595	-7.84405	11	Australia/Hobart	male	Young Adult (18 to 35)
1130981681_sleepSchedule.csv	-2.63667	-7.63667	-5	America/New_York	male	Senior (56 and up)
155244127_sleepSchedule.csv	-5.87	-4.87	1	Europe/Berlin	male	Adult (36 to 55)
1561567709_sleepSchedule.csv	-3.26111	-11.2611	-8	America/Los_Angeles	female	Young Adult (18 to 35)
1796274718_sleepSchedule.csv	-2.11389	-1.11389	1	Europe/Paris	male	Adult (36 to 55)
1808155714_sleepSchedule.csv	-7.63333	11.3667	-5	America/New_York	female	Young Adult (18 to 35)
1833226900_sleepSchedule.csv	0.03125	-7.96875	-8	America/Los_Angeles	male	Adult (36 to 55)
1891167406_sleepSchedule.csv	-0.211111	-7.21111	-7	America/Denver	female	Adult (36 to 55)
2055616126_sleepSchedule.csv	-1.40278	1.59722	3	Europe/Moscow	female	Young Adult (18 to 35)
2136983666_sleepSchedule.csv	0.521429	-4.47857	-5	America/New_York	male	Senior (56 and up)
2149869291_sleepSchedule.csv	-0.436667	0.563333	1	Europe/Rome	male	Young Adult (18 to 35)
2161597904_sleepSchedule.csv	-0.777778	0.222222	1	Europe/Berlin	female	Young Adult (18 to 35)
2175619197_sleepSchedule.csv	-2.56667	-1.56667	1	Europe/Zurich	male	Adult (36 to 55)
2217462676_sleepSchedule.csv	-1.97778	-9.97778	-8	America/Los_Angeles	female	Adult (36 to 55)
2241036563_sleepSchedule.csv	-0.136667	-7.13667	-7	America/Los_Angeles	male	Adult (36 to 55)
22734433_sleepSchedule.csv	-3.41111	4.58889	8	Asia/Singapore	male	Adult (36 to 55)
2391271774_sleepSchedule.csv	-2.49167	-1.49167	1	Europe/London	male	Adult (36 to 55)
2431569012_sleepSchedule.csv	-1.11333	-0.113333	1	Europe/London	male	Adult (36 to 55)
244916094_sleepSchedule.csv	-2.39722	7.60278	10	Australia/Brisbane
254565433_sleepSchedule.csv	-1.82667	-6.82667	-5	America/New_York	male	Adult (36 to 55)
2607344262_sleepSchedule.csv	-3.34583	7.65417	11	Australia/Hobart	male	Young Adult (18 to 35)
2661455822_sleepSchedule.csv	-2.00833	-7.00833	-5	America/New_York	male	Senior (56 and up)
2690545017_sleepSchedule.csv	0.74	1.74	1	Europe/Berlin	male	Adult (36 to 55)
278771129_sleepSchedule.csv	-0.922222	0.0777778	1	Europe/Berlin	male	Senior (56 and up)
2899971163_sleepSchedule.csv	-2.23889	-1.23889	1	Europe/Madrid	male	Adult (36 to 55)
2915424221_sleepSchedule.csv	-1.7	-0.7	1	Europe/London	male	Adult (36 to 55)
293404274_sleepSchedule.csv	-2.44444	5.05556	7.5	Asia/Singapore	male	Young Adult (18 to 35)
3085931666_sleepSchedule.csv	-1.80333	-9.80333	-8	America/Los_Angeles	female	Adult (36 to 55)
316935934_sleepSchedule.csv	-0.493333	-5.49333	-5	America/New_York	male	Adult (36 to 55)
3779746717_sleepSchedule.csv	-1.22222	4.77778	6	Asia/Omsk	male	Young Adult (18 to 35)
3788677406_sleepSchedule.csv	-2.17333	-8.17333	-6	America/Chicago	male	Young Adult (18 to 35)
3821017076_sleepSchedule.csv	-0.7	-5.7	-5	America/New_York	male	Adult (36 to 55)
3930691237_sleepSchedule.csv	-0.643333	0.356667	1	Europe/Stockholm	male	Senior (56 and up)
400906829_sleepSchedule.csv	-5.76111	11.2389	-7	America/Denver
4037960294_sleepSchedule.csv	-2.075	-7.075	-5	America/New_York	female	Senior (56 and up)
403811954_sleepSchedule.csv	-1.28333	-6.28333	-5	America/New_York	female	Young Adult (18 to 35)
41447753_sleepSchedule.csv	0.769444	1.76944	1	Europe/London	male	Adult (36 to 55)
420866934_sleepSchedule.csv	-0.663333	0.336667	1	Europe/London	male	Adult (36 to 55)
4266139270_sleepSchedule.csv	-1.14667	-9.14667	-8	America/Los_Angeles	male	Young Adult (18 to 35)
429414462_sleepSchedule.csv	-5.31	-2.31	3	Europe/Moscow	female	Adult (36 to 55)
448507345_sleepSchedule.csv	-4.78889	-3.78889	1	Europe/Brussels	male	Adult (36 to 55)
4491117261_sleepSchedule.csv	0.376667	1.37667	1	Europe/Berlin	male	Young Adult (18 to 35)
454249883_sleepSchedule.csv	-2.74	-7.74	-5	America/New_York	female	Adult (36 to 55)
4602949157_sleepSchedule.csv	-1.98333	-9.98333	-8	America/Los_Angeles	male	Senior (56 and up)
4652327533_sleepSchedule.csv	-0.846667	-5.84667	-5	America/New_York
4690774435_sleepSchedule.csv	-1.95333	8.04667	10	Australia/Brisbane	male	Young Adult (18 to 35)
4704476658_sleepSchedule.csv	-0.186111	1.81389	2	Africa/Johannesburg	male	Young Adult (18 to 35)
47833025_sleepSchedule.csv	-0.229167	0.770833	1	Europe/London	male	Senior (56 and up)
4845760929_sleepSchedule.csv	-2.83333	-7.83333	-5	America/New_York	male	Adult (36 to 55)
4887311834_sleepSchedule.csv	-2.17667	-10.1767	-8	America/Los_Angeles
496487105_sleepSchedule.csv	-2.71111	-1.71111	1	Europe/Rome	male	Young Adult (18 to 35)
501064860_sleepSchedule.csv	6.92667	7.92667	1	Europe/London	female
5187377333_sleepSchedule.csv	2.67	6.67	4	Asia/Qatar	male	Adult (36 to 55)
5222181413_sleepSchedule.csv	-5.93333	2.06667	8	Asia/Hong_Kong	male	Young Adult (18 to 35)
5324811185_sleepSchedule.csv	-1.06667	1.93333	3	Europe/Moscow	male	Young Adult (18 to 35)
5329075623_sleepSchedule.csv	-1.71	7.29	9	Asia/Tokyo	male	Adult (36 to 55)
5351615647_sleepSchedule.csv	0.506667	1.50667	1	Europe/Stockholm	male	Adult (36 to 55)
5434143357_sleepSchedule.csv	-0.294444	-5.29444	-5	America/New_York	male	Adult (36 to 55)
54514582_sleepSchedule.csv	-0.663333	0.336667	1	Europe/London	male	Young Adult (18 to 35)
5517760100_sleepSchedule.csv	1.65556	2.65556	1	Europe/Berlin	male	Adult (36 to 55)
5537810074_sleepSchedule.csv	-2.45	-8.45	-6	America/Chicago	female	Senior (56 and up)
5672912513_sleepSchedule.csv	-10.175	8.825	-5	America/New_York	male	Senior (56 and up)
5834444152_sleepSchedule.csv	-0.663889	-3.66389	-3	America/Sao_Paulo	female	Young Adult (18 to 35)
58626529_sleepSchedule.csv	-1.56111	-8.56111	-7	America/Denver	female	Young Adult (18 to 35)
6045169003_sleepSchedule.csv	-1.39	6.61	8	Asia/Chongqing	male	Adult (36 to 55)
605215088_sleepSchedule.csv	-1.36667	-7.36667	-6	America/Chicago	male	Senior (56 and up)
6078422113_sleepSchedule.csv	-0.527778	0.472222	1	Europe/Amsterdam	female	Senior (56 and up)
6114298477_sleepSchedule.csv	-1.98889	7.51111	9.5	Australia/Adelaide	female	Senior (56 and up)
6165797093_sleepSchedule.csv	-2.30942	-7.30942	-5	America/Chicago	male	Adult (36 to 55)
6179398672_sleepSchedule.csv	-0.91	6.59	7.5	Asia/Singapore	female	Adult (36 to 55)
6190859757_sleepSchedule.csv	-1.95667	8.04333	10	Australia/Sydney	male	Adult (36 to 55)
6334144061_sleepSchedule.csv	-2.3	-7.3	-5	America/New_York	female	Adult (36 to 55)
6355875794_sleepSchedule.csv	-0.780556	10.2194	11	Australia/Hobart	female	Senior (56 and up)
6394151119_sleepSchedule.csv	-1.30208	-6.30208	-5	America/New_York	male	Senior (56 and up)
6483991284_sleepSchedule.csv	-0.81	8.19	9	Asia/Tokyo	male	Adult (36 to 55)
6488857485_sleepSchedule.csv	-3.90556	-1.90556	2	Africa/Johannesburg	male	Adult (36 to 55)
649631020_sleepSchedule.csv	-1.75	8.25	10	Australia/Sydney	female	Young Adult (18 to 35)
6532057756_sleepSchedule.csv	0.291667	-3.70833	-4	America/Halifax	male	Adult (36 to 55)
6624929326_sleepSchedule.csv	-4.73	-3.73	1	Europe/Zurich	male	Adult (36 to 55)
6714541658_sleepSchedule.csv	0.0833333	-7.91667	-8	America/Vancouver
676622297_sleepSchedule.csv	-6.14	-5.14	1	Europe/London	female	Adult (36 to 55)
6805545822_sleepSchedule.csv	-1.88833	6.11167	8	Asia/Chongqing	male	Young Adult (18 to 35)
7151898829_sleepSchedule.csv	-2.10278	-8.10278	-6	America/Chicago	male	Senior (56 and up)
7216428371_sleepSchedule.csv	-1.27333	-0.273333	1	Europe/London	male	Adult (36 to 55)
7283981868_sleepSchedule.csv	-1.29444	-0.294444	1	Europe/Madrid	female	Adult (36 to 55)
7302421227_sleepSchedule.csv	-1.25667	-9.25667	-8	America/Los_Angeles	male	Senior (56 and up)
7366538765_sleepSchedule.csv	-3.84167	8.15833	12	Pacific/Auckland	female	Adult (36 to 55)
7429221437_sleepSchedule.csv	-4.69722	-3.69722	1	Europe/Amsterdam	male	Senior (56 and up)
7508060448_sleepSchedule.csv	0.903333	1.90333	1	Europe/London	male	Senior (56 and up)
7619857533_sleepSchedule.csv	7.88667	9.88667	2	Asia/Jerusalem	male	Adult (36 to 55)
7698261823_sleepSchedule.csv	5.04048	6.04048	1	Europe/Amsterdam	male	Young Adult (18 to 35)
79351101_sleepSchedule.csv	-1.90333	8.09667	10	Australia/Brisbane	male	Senior (56 and up)
7968389997_sleepSchedule.csv	-2.23611	-1.23611	1	Europe/London	female	Young Adult (18 to 35)
8009339158_sleepSchedule.csv	-1.61389	-0.613889	1	Europe/Vienna	male	Young Adult (18 to 35)
8060593241_sleepSchedule.csv	-1.83	6.17	8	Asia/Chongqing	male
8128893596_sleepSchedule.csv	-8.39333	10.6067	-5	America/New_York	female	Adult (36 to 55)
8254080345_sleepSchedule.csv	-8.66944	-6.66944	2	Africa/Johannesburg	male	Young Adult (18 to 35)
837351529_sleepSchedule.csv	0.126667	-6.87333	-7	America/Edmonton	male	Young Adult (18 to 35)
8421492406_sleepSchedule.csv	-1.49167	-0.491667	1	Europe/Berlin	female	Adult (36 to 55)
8473396145_sleepSchedule.csv	-1.54667	-9.54667	-8	America/Los_Angeles	female	Young Adult (18 to 35)
8598719628_sleepSchedule.csv	-0.833333	-5.83333	-5	America/New_York	female	Young Adult (18 to 35)
87184456_sleepSchedule.csv	-2.15833	7.34167	9.5	Australia/Adelaide	male	Adult (36 to 55)
8734084381_sleepSchedule.csv	-2.21667	7.78333	10	Australia/Sydney	female	Senior (56 and up)
874152_sleepSchedule.csv	-1.58889	-0.588889	1	Europe/London	male	Senior (56 and up)
8759597017_sleepSchedule.csv	-1.53667	1.46333	3	Europe/Moscow
8809143621_sleepSchedule.csv	-6.89444	-2.89444	4	Asia/Qatar	male	Senior (56 and up)
89108876_sleepSchedule.csv	-2.65556	-7.65556	-5	America/New_York	male	Young Adult (18 to 35)
9011625581_sleepSchedule.csv	-4.21333	3.78667	8	Australia/Perth	male	Adult (36 to 55)
9077846586_sleepSchedule.csv	-1.5	0.5	2	Europe/Helsinki	male	Young Adult (18 to 35)
9148086392_sleepSchedule.csv	-2.27778	5.72222	8	Asia/Hong_Kong	male	Young Adult (18 to 35)
9157277431_sleepSchedule.csv	-2.03583	-0.0358333	2	Europe/Istanbul	male	Adult (36 to 55)
9203791969_sleepSchedule.csv	0.0416667	-5.95833	-6	America/Chicago	female	Senior (56 and up)
9424366550_sleepSchedule.csv	-9.92256	-0.922563	9	Asia/Tokyo
9471770673_sleepSchedule.csv	-1.9881	-5.9881	-4	America/Caracas	male	Adult (36 to 55)
9601113340_sleepSchedule.csv	-0.45	-5.45	-5	America/New_York	male	Senior (56 and up)
9677254217_sleepSchedule.csv	0.555	1.555	1	Europe/Paris
9745045038_sleepSchedule.csv	-1.79444	-0.794444	1	Europe/London	male	Adult (36 to 55)
9814299607_sleepSchedule.csv	-0.973333	-5.97333	-5	America/Toronto	female	Young Adult (18 to 35)
9918098418_sleepSchedule.csv	-2.59167	-1.59167	1	Europe/Brussels	male	Adult (36 to 55)
9921943771_sleepSchedule.csv	-0.536667	-6.53667	-6	America/Chicago	male	Adult (36 to 55)
9926286793_sleepSchedule.csv	-3.26333	-8.26333	-5	America/New_York	male	Adult (36 to 55)
9950954658_sleepSchedule.csv	-1.17667	-9.17667	-8	America/Los_Angeles	female	Adult (36 to 55)
