# Supplementary material for: Optimal adjustment of the human circadian clock in the real world
Source: PLoS Comput Biol. 2020 Dec 28;16(12):e1008445. doi: 10.1371/journal.pcbi.1008445 (PMC7808694; doi:10.1371/journal.pcbi.1008445)
Supplement: S2 Table — (XLSX) [file pcbi.1008445.s002.xlsx]

## Sheet: Sheet1
ID	gender	age	positive affect	negative affect	home country
1008956997_timezone.mat	male	36-55 years	31	11	America
1042386691_timezone.mat	male	18-35 years	0	0	America
104312852_timezone.mat	male	18-35 years	2	0	Europe
10476197_timezone.mat	male	36-55 years	26	35	Europe
1050250532_timezone.mat	male	56 years and above	38	28	Asia
1058145612_timezone.mat	female	36-55 years	8	12	America
1062642587_timezone.mat	male	18-35 years	23	20	America
1071795989_timezone.mat	female	56 years and above	14	23	Europe
1089751953_timezone.mat	female	36-55 years	36	12	America
1117279572_timezone.mat	male	36-55 years	29	13	America
1142634280_timezone.mat	female	18-35 years	22	13	Europe
1149658196_timezone.mat	female	56 years and above	30	10	America
1163889429_timezone.mat	female	18-35 years	7	12	America
1178533750_timezone.mat	female	18-35 years	13	39	America
1185876587_timezone.mat	male	18-35 years	21	25	America
1193740570_timezone.mat	male	56 years and above	8	1	Europe
1197340327_timezone.mat	female	18-35 years	23	19	America
1204169807_timezone.mat	female	56 years and above	41	15	America
1209224412_timezone.mat	female	56 years and above	8	3	America
1236858494_timezone.mat	male	18-35 years	24	22	America
1245763266_timezone.mat	male	56 years and above	35	15	America
1246183754_timezone.mat	female	18-35 years	17	23	Australia
125259901_timezone.mat	male	18-35 years	34	12	America
1256746686_timezone.mat	male	36-55 years	28	21	America
126686509_timezone.mat	male	36-55 years	18	10	America
13136858_timezone.mat	female	18-35 years	18	39	Pacific
1320353215_timezone.mat	female	18-35 years	20	17	America
1324624410_timezone.mat	male	56 years and above	39	13	America
1356872977_timezone.mat	male	56 years and above	15	12	America
1376359917_timezone.mat	male	18-35 years	18	14	Europe
1393647887_timezone.mat	male	36-55 years	40	9	Europe
1393767422_timezone.mat	male	18-35 years	28	18.5	Asia
139569714_timezone.mat	male	56 years and above	48	21	America
1407529443_timezone.mat	female	36-55 years	15	10	Pacific
1412675050_timezone.mat	male	18-35 years	13	15	Europe
14461614_timezone.mat	male	36-55 years	28	23	America
1463832857_timezone.mat	male	36-55 years	20	38	Asia
1497879637_timezone.mat	male	36-55 years	11	6	America
1501096813_timezone.mat	female	18-35 years	10	31	Australia
1513432886_timezone.mat	male	36-55 years	16	12	Europe
1521230718_timezone.mat	male	56 years and above	9	10	Europe
1532496803_timezone.mat	female	36-55 years	0	3	America
1532636027_timezone.mat	male	36-55 years	22	37	Australia
1536128143_timezone.mat	female	18-35 years	10	12	Asia
1561068230_timezone.mat	female	18-35 years	40	19	Europe
156555679_timezone.mat	male	36-55 years	30	18	Europe
157085541_timezone.mat	female	56 years and above	46	11.5	America
1588557510_timezone.mat	male	18-35 years	22	23	America
1589952863_timezone.mat	female	18-35 years	15	14	America
1591594129_timezone.mat	female	36-55 years	26	20	America
1592061634_timezone.mat	female	18-35 years	25	32	America
15987603_timezone.mat	female	36-55 years	16	14	America
1600488728_timezone.mat	female	18-35 years	16	19	America
1648942241_timezone.mat	male	36-55 years	11	9	Asia
1653752399_timezone.mat	female	36-55 years	32	20	Asia
1679974163_timezone.mat	male	56 years and above	17	27	America
1685674790_timezone.mat	male	18-35 years	21	19	Asia
1701431778_timezone.mat	male	36-55 years	27.5	12	Europe
1715843908_timezone.mat	male	18-35 years	9	5	Europe
1769036178_timezone.mat	male	36-55 years	21	6	Atlantic
1774218511_timezone.mat	male	18-35 years	17	42	America
1777399743_timezone.mat	female	56 years and above	46	11	America
1783076940_timezone.mat	male	56 years and above	10	10	Pacific
1819229229_timezone.mat	female	36-55 years	14.5	20	America
1838269912_timezone.mat	male	18-35 years	19	17	Europe
1853025310_timezone.mat	male	18-35 years	30	17	Europe
1860795936_timezone.mat	male	18-35 years	23	19	America
1902235483_timezone.mat	female	56 years and above	38	12	America
193523679_timezone.mat	male	56 years and above	39	11	America
194859590_timezone.mat	female	56 years and above	14	13	America
197065583_timezone.mat	male	18-35 years	26	14	America
1971168504_timezone.mat	male	18-35 years	19	12	Asia
197492085_timezone.mat	female	36-55 years	20	13.25	Europe
197591298_timezone.mat	male	36-55 years	37	10	Asia
1979285415_timezone.mat	female	18-35 years	14	26	America
198570287_timezone.mat	female	56 years and above	30	16	America
2011226819_timezone.mat	female	18-35 years	17	20	Europe
2017355700_timezone.mat	female	18-35 years	22	15	Asia
2020612064_timezone.mat	male	36-55 years	10	24	Europe
2023861401_timezone.mat	female	18-35 years	23	27	America
2026897975_timezone.mat	female	56 years and above	40	12.5	Australia
2048870608_timezone.mat	female	36-55 years	14	14	Europe
205072753_timezone.mat	male	36-55 years	6	8	America
206539643_timezone.mat	female	36-55 years	26	9	America
2067394137_timezone.mat	female	18-35 years	26	22	Asia
2100851012_timezone.mat	male	18-35 years	26	21	Australia
2102595201_timezone.mat	male	18-35 years	29.3333	16.6667	Europe
2111817913_timezone.mat	female	18-35 years	17	33	America
2112792026_timezone.mat	female	18-35 years	18	16	Europe
211693932_timezone.mat	female	18-35 years	7	2	Asia
2124335962_timezone.mat	female	36-55 years	18	22	America
212552942_timezone.mat	female	56 years and above	39	19	America
2133717554_timezone.mat	male	36-55 years	35	12	Asia
2154568238_timezone.mat	female	36-55 years	23	36	America
216070961_timezone.mat	male	36-55 years	36	10	America
2164290788_timezone.mat	female	18-35 years	23	14	America
2171053409_timezone.mat	male	36-55 years	32	10	Europe
2173825850_timezone.mat	male	18-35 years	12	20	Europe
2175619197_timezone.mat	male	36-55 years	34	14	Europe
2175863597_timezone.mat	female	18-35 years	21	14	Europe
219414259_timezone.mat	male	36-55 years	6	2	Asia
2197767784_timezone.mat	female	18-35 years	11	15	America
2204282281_timezone.mat	female	36-55 years	19	30	Europe
2234893141_timezone.mat	female	18-35 years	19	22	America
2242916857_timezone.mat	female	18-35 years	32	23	Asia
224735027_timezone.mat	female	56 years and above	17	17	America
2313668296_timezone.mat	female	36-55 years	25	11	America
2317392272_timezone.mat	male	18-35 years	19	19	America
2318140535_timezone.mat	female	36-55 years	37	11	Europe
2320058035_timezone.mat	female	36-55 years	28	12	America
2321246603_timezone.mat	female	36-55 years	15	16	Europe
2323351706_timezone.mat	female	36-55 years	10	18	Asia
2327133553_timezone.mat	male	36-55 years	29	12	America
2340698003_timezone.mat	male	36-55 years	32	19	Asia
2345258319_timezone.mat	female	18-35 years	12	18	America
2349226516_timezone.mat	female	36-55 years	16	17	America
2419946390_timezone.mat	male	36-55 years	12	11	Australia
2422043887_timezone.mat	male	18-35 years	25.5	14.5	Europe
2433140112_timezone.mat	male	36-55 years	15	12	America
2438855782_timezone.mat	female	36-55 years	8	1	Australia
2450465041_timezone.mat	female	56 years and above	7.5	2	America
2456379705_timezone.mat	male	56 years and above	25.2	10.6	Europe
2470667437_timezone.mat	male	18-35 years	14	32	America
248338955_timezone.mat	female	36-55 years	23	10	Asia
2483864052_timezone.mat	male	18-35 years	23	35	America
2494085344_timezone.mat	female	18-35 years	17	31	America
2496530311_timezone.mat	male	36-55 years	34	21	Australia
2506472851_timezone.mat	male	56 years and above	33	14	Europe
2510344606_timezone.mat	male	36-55 years	24	18	Asia
2517713241_timezone.mat	female	18-35 years	30	20	America
25214501_timezone.mat	male	36-55 years	38	13	Europe
2532330999_timezone.mat	male	18-35 years	28	10	America
2532723843_timezone.mat	female	56 years and above	17	32	America
2535277162_timezone.mat	female	36-55 years	25	10	Europe
2535556895_timezone.mat	female	36-55 years	32	16	Africa
254565433_timezone.mat	male	36-55 years	8	4	Europe
2563152703_timezone.mat	female	36-55 years	33	12	America
2581772930_timezone.mat	male	36-55 years	24	10	Europe
2585721835_timezone.mat	male	18-35 years	34	13	America
2585759349_timezone.mat	female	18-35 years	17	20	America
2599818704_timezone.mat	male	18-35 years	27.5	18.5	Asia
2605065927_timezone.mat	male	56 years and above	23	10	Europe
2608190089_timezone.mat	male	18-35 years	17	11	Europe
2622220319_timezone.mat	male	36-55 years	32	11	America
2628061885_timezone.mat	female	18-35 years	23	14	Europe
2646123482_timezone.mat	male	36-55 years	26	16	Asia
2647861891_timezone.mat	male	36-55 years	26	10	America
2655128128_timezone.mat	female	18-35 years	29	31	Asia
2661455822_timezone.mat	male	56 years and above	10	12	America
267881156_timezone.mat	female	36-55 years	34	24	Asia
2689497844_timezone.mat	male	56 years and above	38.5	17	America
2695875944_timezone.mat	male	36-55 years	30	10	America
2705571214_timezone.mat	female	56 years and above	15	18	America
2711734134_timezone.mat	male	36-55 years	16	30	America
271286397_timezone.mat	female	36-55 years	12	25	America
273739784_timezone.mat	male	36-55 years	28.5	29.5	Europe
2742787763_timezone.mat	male	36-55 years	40	14	Australia
2757298305_timezone.mat	male	18-35 years	34	14	Europe
2762570494_timezone.mat	female	36-55 years	31	10	America
2772561949_timezone.mat	male	18-35 years	26	16	Europe
2778799519_timezone.mat	female	18-35 years	12	10	America
2787541669_timezone.mat	male	18-35 years	40.3333	17	Europe
278771129_timezone.mat	male	56 years and above	31	10	Europe
2789767485_timezone.mat	female	36-55 years	26	19	America
2800439876_timezone.mat	male	36-55 years	38	14	America
2808922292_timezone.mat	female	36-55 years	7.5	10	America
2818217833_timezone.mat	female	36-55 years	14	15	America
283146408_timezone.mat	female	18-35 years	22	15	America
2876582369_timezone.mat	female	18-35 years	19	20	America
2891623590_timezone.mat	female	36-55 years	19	13	Asia
2931964227_timezone.mat	male	36-55 years	24	12	America
2937886049_timezone.mat	female	18-35 years	29	24	Australia
294428702_timezone.mat	female	18-35 years	21	12	America
294677530_timezone.mat	male	36-55 years	33	15	America
2948191889_timezone.mat	female	56 years and above	37	10	Europe
2953271767_timezone.mat	female	36-55 years	18	10	America
2971166360_timezone.mat	male	36-55 years	12	39	America
298939865_timezone.mat	female	18-35 years	2	3	America
300342609_timezone.mat	male	36-55 years	4	11	America
302289059_timezone.mat	female	18-35 years	2	0	Australia
3038375923_timezone.mat	male	36-55 years	15	25	America
3058244456_timezone.mat	nonbinary	56 years and above	33	12	Australia
3090841595_timezone.mat	female	18-35 years	13	20	Europe
3090987050_timezone.mat	female	18-35 years	12	14	America
311064791_timezone.mat	female	18-35 years	24	12	Europe
3122012053_timezone.mat	male	36-55 years	15	20	America
316219756_timezone.mat	male	36-55 years	28	18	Europe
3162855650_timezone.mat	female	36-55 years	0	0	Europe
3164870703_timezone.mat	female	36-55 years	42	22	America
317918931_timezone.mat	male	18-35 years	28	12	America
320126090_timezone.mat	female	18-35 years	31	31	America
3205219158_timezone.mat	male	18-35 years	14	16	Australia
3214796904_timezone.mat	male	36-55 years	29	15	America
3231518885_timezone.mat	female	36-55 years	22	18	America
3232230788_timezone.mat	male	18-35 years	15	24	America
3232983406_timezone.mat	male	36-55 years	41	22	Europe
3239434925_timezone.mat	female	36-55 years	26	24	America
3251864691_timezone.mat	male	18-35 years	27	18	Europe
3252296429_timezone.mat	female	36-55 years	32	22	America
3257542290_timezone.mat	male	36-55 years	21	28	America
3273513133_timezone.mat	female	56 years and above	41	10	America
3292745252_timezone.mat	female	18-35 years	21	24	Europe
3316850969_timezone.mat	male	36-55 years	21	10	America
3322554454_timezone.mat	male	36-55 years	33	15	America
3323528389_timezone.mat	male	36-55 years	27	19	America
3337853753_timezone.mat	male	18-35 years	24	13.5	America
3345598491_timezone.mat	male	56 years and above	38	17	Europe
3350422366_timezone.mat	female	18-35 years	31	22	Europe
3368814002_timezone.mat	female	18-35 years	16	16	America
3383047455_timezone.mat	female	36-55 years	17	18	Australia
3388415272_timezone.mat	male	36-55 years	16	26	Asia
3408836863_timezone.mat	female	56 years and above	28	11	America
341248025_timezone.mat	female	18-35 years	27	12	America
3415363038_timezone.mat	female	56 years and above	35	25	America
3423857310_timezone.mat	male	56 years and above	41	12	America
3445787496_timezone.mat	male	18-35 years	31	20	Europe
3458834354_timezone.mat	male	36-55 years	0	10	Europe
3499313158_timezone.mat	female	18-35 years	30	21	Europe
350471425_timezone.mat	female	36-55 years	23	37	Australia
3507874520_timezone.mat	female	18-35 years	4	11	America
3511823262_timezone.mat	female	18-35 years	28	29	Asia
3523940811_timezone.mat	female	18-35 years	24	13	America
3529745606_timezone.mat	female	36-55 years	17	12	Asia
3546286345_timezone.mat	female	56 years and above	36	14	Australia
3556810817_timezone.mat	male	18-35 years	15	23	America
3570621169_timezone.mat	male	56 years and above	44	10	Asia
357694893_timezone.mat	female	56 years and above	22	20	Australia
3583627232_timezone.mat	female	18-35 years	39	15	Asia
3587243749_timezone.mat	male	36-55 years	38	17	Europe
3601389119_timezone.mat	male	36-55 years	26	18	Asia
3615497100_timezone.mat	male	18-35 years	16	38	America
3620168961_timezone.mat	male	18-35 years	10	16	America
3629368547_timezone.mat	female	18-35 years	35	31	Europe
3630454399_timezone.mat	male	56 years and above	37	12	America
36317769_timezone.mat	female	36-55 years	24	19	America
3634695300_timezone.mat	female	18-35 years	16	18	Europe
3649018016_timezone.mat	female	36-55 years	39	10	America
3689675492_timezone.mat	male	36-55 years	6	6.5	America
3706786418_timezone.mat	female	36-55 years	31	30	Asia
371551891_timezone.mat	male	36-55 years	14	4	Europe
3749865206_timezone.mat	nonbinary	18-35 years	23	23	Asia
3777871892_timezone.mat	female	36-55 years	29	12	Australia
3782128597_timezone.mat	male	36-55 years	28	17	America
3788219274_timezone.mat	female	18-35 years	0	24	Europe
3791432998_timezone.mat	male	36-55 years	35	12	America
3794889456_timezone.mat	male	18-35 years	17	24	Europe
3818245971_timezone.mat	male	18-35 years	29	34	Europe
3822613879_timezone.mat	male	36-55 years	33	12	America
3846093132_timezone.mat	male	36-55 years	20	17	Asia
3851730705_timezone.mat	female	18-35 years	40	16	Europe
386281545_timezone.mat	male	36-55 years	25	21	America
386578075_timezone.mat	male	18-35 years	27	19	Europe
3918462271_timezone.mat	female	56 years and above	28	10	America
393191929_timezone.mat	female	36-55 years	22	23	Asia
3934178844_timezone.mat	female	18-35 years	20	24	America
3942676488_timezone.mat	female	36-55 years	19	17	America
394438931_timezone.mat	female	36-55 years	30.6	17	Europe
3975167042_timezone.mat	female	36-55 years	30.3333	17.1111	America
3977820338_timezone.mat	female	56 years and above	33	12	America
399259733_timezone.mat	male	36-55 years	27	13	Asia
399918273_timezone.mat	male	56 years and above	28.75	11.5	Asia
4055634258_timezone.mat	female	18-35 years	30	17	Europe
406758754_timezone.mat	male	56 years and above	8	2	Europe
4077025723_timezone.mat	male	56 years and above	11	15	America
414546213_timezone.mat	male	18-35 years	28	14	Asia
4155438436_timezone.mat	male	56 years and above	39	19	America
4176951171_timezone.mat	female	18-35 years	14.3333	16.3333	America
4198086563_timezone.mat	female	18-35 years	37	13	America
4210691850_timezone.mat	male	56 years and above	18	10	America
4218297204_timezone.mat	male	36-55 years	37	30	America
422335310_timezone.mat	male	36-55 years	36	10	Asia
4224337963_timezone.mat	male	36-55 years	34	14	America
4249045501_timezone.mat	male	18-35 years	41	11	America
4258485870_timezone.mat	female	18-35 years	33	18	America
4265054947_timezone.mat	male	18-35 years	19	43	America
4265533090_timezone.mat	male	36-55 years	43	13	Europe
4269117108_timezone.mat	female	56 years and above	43	13	Asia
42900728_timezone.mat	male	18-35 years	20	30	Asia
4323230845_timezone.mat	male	18-35 years	24	23	Europe
4349324178_timezone.mat	male	18-35 years	9	10	America
4361052730_timezone.mat	male	36-55 years	22	19	America
436498213_timezone.mat	male	36-55 years	33.3333	13.3333	America
4378826037_timezone.mat	female	36-55 years	30	12	America
4391898924_timezone.mat	female	56 years and above	25	10	America
4406520225_timezone.mat	female	18-35 years	0	5	America
4424338554_timezone.mat	male	36-55 years	31	30	Australia
4427127804_timezone.mat	female	36-55 years	4	1	Europe
4428836500_timezone.mat	male	18-35 years	32	14	Australia
4430359859_timezone.mat	female	36-55 years	27	10	Pacific
44680400_timezone.mat	male	56 years and above	27	10	America
4473555173_timezone.mat	female	18-35 years	21	18	Asia
4482040631_timezone.mat	female	36-55 years	11	14	Asia
4495696099_timezone.mat	male	18-35 years	27	28	America
4498587828_timezone.mat	female	18-35 years	17	18	America
4534846733_timezone.mat	male	56 years and above	7	10	America
4549735291_timezone.mat	male	36-55 years	1	10	Asia
459345068_timezone.mat	male	36-55 years	26	14	America
4614517615_timezone.mat	male	56 years and above	31	10	America
4633910615_timezone.mat	female	18-35 years	15	29	America
4641582302_timezone.mat	female	56 years and above	47	12	America
4653651865_timezone.mat	female	18-35 years	33	13	Asia
4667975303_timezone.mat	male	36-55 years	16.5	23.5	America
4670619504_timezone.mat	female	18-35 years	11	34	America
467159505_timezone.mat	male	36-55 years	6	11	America
4713493858_timezone.mat	female	36-55 years	28	19	Europe
4717663085_timezone.mat	female	18-35 years	46	13	Europe
4718049980_timezone.mat	female	18-35 years	23	27	America
4748133194_timezone.mat	male	36-55 years	22.6667	13	America
4752251185_timezone.mat	female	18-35 years	21	27	America
47701175_timezone.mat	female	18-35 years	35	37	America
4771713461_timezone.mat	male	36-55 years	29	10	Europe
4785925158_timezone.mat	female	36-55 years	36	13.5	Europe
4804234042_timezone.mat	female	36-55 years	39	14	America
4812788615_timezone.mat	female	18-35 years	39	37	America
481463986_timezone.mat	male	36-55 years	26.5	15	Europe
4818798412_timezone.mat	female	36-55 years	31	31	Europe
4831886089_timezone.mat	male	36-55 years	21	9	Australia
4868475634_timezone.mat	male	18-35 years	30	13	Asia
4889179_timezone.mat	male	36-55 years	17	17	Pacific
4897959335_timezone.mat	female	36-55 years	26	12	America
490455707_timezone.mat	male	18-35 years	27	19	Europe
4924268335_timezone.mat	female	56 years and above	0	3	America
4935355390_timezone.mat	female	56 years and above	12	0	Australia
496487105_timezone.mat	male	18-35 years	35	16	Asia
4966324141_timezone.mat	male	56 years and above	32.5	33.5	Asia
4990214647_timezone.mat	male	18-35 years	21	11	America
5026212653_timezone.mat	female	18-35 years	30	26	Europe
5029894111_timezone.mat	female	18-35 years	29	31	Europe
5040375453_timezone.mat	female	18-35 years	24	19.8	Europe
5076979986_timezone.mat	male	56 years and above	30	13	Europe
5116417909_timezone.mat	female	36-55 years	2.5	0	Asia
5129363492_timezone.mat	female	18-35 years	29	27	Australia
5143846890_timezone.mat	male	36-55 years	20	11	America
5173473036_timezone.mat	male	56 years and above	20	14	America
5178441820_timezone.mat	female	18-35 years	24	21	America
5191021388_timezone.mat	male	56 years and above	24	10	America
5192543100_timezone.mat	male	56 years and above	36	22	Europe
5198076711_timezone.mat	female	56 years and above	19	29	Australia
5208152993_timezone.mat	female	18-35 years	27	29	America
5212213489_timezone.mat	female	18-35 years	31.5	12	America
5222986268_timezone.mat	male	56 years and above	22	10	America
524036056_timezone.mat	male	18-35 years	25	32	America
5253894455_timezone.mat	male	36-55 years	0	3	America
5255537100_timezone.mat	female	36-55 years	16	13	America
5277283221_timezone.mat	female	18-35 years	23	22	America
530052187_timezone.mat	male	18-35 years	12	25	America
5300973751_timezone.mat	male	56 years and above	49	16	Europe
5302915059_timezone.mat	female	18-35 years	27	27	America
5303626643_timezone.mat	male	36-55 years	20	34	Africa
5332698549_timezone.mat	female	18-35 years	41	10	Australia
5358394872_timezone.mat	male	36-55 years	18	25	Europe
5361545201_timezone.mat	male	56 years and above	38	12	Europe
5361738003_timezone.mat	male	36-55 years	20	4	Asia
5379910946_timezone.mat	male	56 years and above	30	13	Europe
5402665343_timezone.mat	female	18-35 years	26	27	America
5425591407_timezone.mat	female	18-35 years	10	10	Asia
5448019064_timezone.mat	male	36-55 years	2	3	America
5453087005_timezone.mat	male	18-35 years	31	12	America
5464193546_timezone.mat	male	36-55 years	29	10	America
5476411546_timezone.mat	female	18-35 years	13	19	Asia
548087885_timezone.mat	male	36-55 years	33	28	Europe
5493683642_timezone.mat	female	36-55 years	31	13	America
5528799518_timezone.mat	male	36-55 years	12	11	America
5530492072_timezone.mat	male	18-35 years	0	0	Asia
5537569876_timezone.mat	male	18-35 years	15	30	Africa
5548051012_timezone.mat	female	56 years and above	42	11	America
55486560_timezone.mat	male	56 years and above	6	2	Europe
5574872320_timezone.mat	female	18-35 years	16	36	America
5600767924_timezone.mat	male	56 years and above	8	4	Europe
5603811361_timezone.mat	male	18-35 years	43	14	Asia
5606541750_timezone.mat	female	36-55 years	33	28	America
5606718901_timezone.mat	male	18-35 years	8	0.5	Pacific
5628338099_timezone.mat	male	36-55 years	28	19	Europe
5636237365_timezone.mat	female	18-35 years	17	18	Asia
5641786775_timezone.mat	male	36-55 years	21	16	Europe
5681519990_timezone.mat	female	56 years and above	23	34	America
5743078453_timezone.mat	female	18-35 years	25	31	Europe
5744042981_timezone.mat	male	18-35 years	29.5	12.5	America
5759093373_timezone.mat	female	18-35 years	21	23	America
5780212726_timezone.mat	female	56 years and above	2	1	America
578029111_timezone.mat	male	56 years and above	34	25	America
5787864473_timezone.mat	female	56 years and above	32	11	America
5825773143_timezone.mat	female	56 years and above	13	27	Australia
5834444152_timezone.mat	female	18-35 years	3	0	America
58626529_timezone.mat	female	18-35 years	28	16	America
5873381534_timezone.mat	female	18-35 years	26	10	Europe
588318440_timezone.mat	male	56 years and above	31	20	Asia
5896441525_timezone.mat	male	36-55 years	21	15	America
5920011006_timezone.mat	female	18-35 years	15	31	America
592567159_timezone.mat	male	56 years and above	31	10	America
5935475120_timezone.mat	female	18-35 years	34	21	America
5956334211_timezone.mat	female	18-35 years	33	29	Europe
5975929812_timezone.mat	female	36-55 years	33	22	America
6020388658_timezone.mat	female	56 years and above	25	16	America
604234792_timezone.mat	male	18-35 years	20	28	Asia
6051668670_timezone.mat	female	56 years and above	15	12	America
605269781_timezone.mat	male	18-35 years	20	11	America
6090637872_timezone.mat	female	18-35 years	29	17	America
6093527287_timezone.mat	female	36-55 years	17	13	America
6093610859_timezone.mat	female	36-55 years	28	39	America
6113160067_timezone.mat	female	18-35 years	25	22	America
613054766_timezone.mat	female	18-35 years	34	18	America
6134444536_timezone.mat	male	36-55 years	39	11	Europe
6143012847_timezone.mat	female	36-55 years	21.5	29	America
6144221634_timezone.mat	female	18-35 years	26	10	America
6154374910_timezone.mat	female	18-35 years	23	10	America
6155431455_timezone.mat	female	36-55 years	10	10	America
6162043943_timezone.mat	female	36-55 years	15	14	Australia
6169674549_timezone.mat	female	18-35 years	29	29	America
6175428881_timezone.mat	female	18-35 years	39	23	America
6189374426_timezone.mat	female	18-35 years	21	42	Asia
6226579895_timezone.mat	female	18-35 years	20	13	Europe
62433889_timezone.mat	female	56 years and above	9	1	Australia
62527639_timezone.mat	male	56 years and above	38	21	America
628365919_timezone.mat	male	36-55 years	34	18	Asia
6301237084_timezone.mat	female	56 years and above	15	29	Australia
6304660665_timezone.mat	female	36-55 years	33	19	Australia
6304755468_timezone.mat	male	18-35 years	27	15	Europe
6308469612_timezone.mat	female	36-55 years	16	11	America
6318186180_timezone.mat	female	18-35 years	0	5	Asia
6338948356_timezone.mat	male	18-35 years	25	27	Europe
634787228_timezone.mat	female	18-35 years	11	20	Australia
6363376403_timezone.mat	male	18-35 years	29	19	America
6483991284_timezone.mat	male	36-55 years	18	22	Asia
6488857485_timezone.mat	male	36-55 years	40	13	Africa
649788570_timezone.mat	male	36-55 years	20	22	America
6498174972_timezone.mat	female	56 years and above	20.5	11	Europe
6528783475_timezone.mat	female	18-35 years	17	14	Europe
6537556137_timezone.mat	male	36-55 years	17	21	Europe
6543758381_timezone.mat	female	18-35 years	14	14	America
6562189735_timezone.mat	female	18-35 years	19	38	Asia
658317727_timezone.mat	female	56 years and above	11	10	America
6599218712_timezone.mat	female	56 years and above	34	10	Europe
660591087_timezone.mat	female	36-55 years	41	13	America
6607477406_timezone.mat	male	56 years and above	28	11	America
6608190944_timezone.mat	male	36-55 years	48	12	Europe
6609432750_timezone.mat	female	18-35 years	30	33	Europe
6611975876_timezone.mat	male	56 years and above	29	10	America
6615789716_timezone.mat	female	36-55 years	15	13	Europe
661876717_timezone.mat	female	18-35 years	24	16	America
662529631_timezone.mat	male	36-55 years	0	0	America
6652884332_timezone.mat	female	18-35 years	21	18	Australia
666179196_timezone.mat	male	36-55 years	6	14	Asia
667059552_timezone.mat	male	36-55 years	15	11	America
6702630748_timezone.mat	female	36-55 years	39	13	Pacific
6734379465_timezone.mat	male	36-55 years	36	13	Europe
6737688776_timezone.mat	female	18-35 years	32	16	America
6779764914_timezone.mat	male	18-35 years	35	15	America
6781541199_timezone.mat	male	36-55 years	30	18	America
678181537_timezone.mat	female	18-35 years	19	30	Europe
683361265_timezone.mat	female	36-55 years	14	24	Australia
6847433548_timezone.mat	female	18-35 years	23	11	Europe
6856738691_timezone.mat	male	36-55 years	24	11	Australia
6858711149_timezone.mat	female	56 years and above	13	15	Asia
6858740356_timezone.mat	male	18-35 years	31	19	America
6861792989_timezone.mat	female	36-55 years	13.25	15	America
687852784_timezone.mat	female	18-35 years	50	12	America
6922646935_timezone.mat	female	36-55 years	8	8	America
6931080920_timezone.mat	female	56 years and above	14.3333	13.6667	Asia
6954587828_timezone.mat	male	36-55 years	33	13	America
696732638_timezone.mat	female	36-55 years	29	12	Australia
696931931_timezone.mat	male	56 years and above	32	13	America
6980133569_timezone.mat	male	36-55 years	30	21	Europe
70217361_timezone.mat	female	36-55 years	14	31	Europe
7028619226_timezone.mat	male	36-55 years	34	14	Europe
70518515_timezone.mat	female	56 years and above	12	14	Europe
7057551421_timezone.mat	female	36-55 years	37	10	Europe
7075073808_timezone.mat	female	36-55 years	34	35	America
708924157_timezone.mat	male	36-55 years	38	11	Asia
710538780_timezone.mat	male	18-35 years	23	18	America
7106560621_timezone.mat	male	18-35 years	31	35	America
7135256609_timezone.mat	male	18-35 years	22	22	Asia
7140960250_timezone.mat	male	36-55 years	30	14	America
7154179526_timezone.mat	female	18-35 years	36	17	America
7165543701_timezone.mat	male	56 years and above	44	18	Europe
7165575912_timezone.mat	female	36-55 years	33	17	Europe
7169484620_timezone.mat	male	56 years and above	32	20	America
7187893840_timezone.mat	male	36-55 years	39	10	Europe
7244962393_timezone.mat	male	36-55 years	15	16	Europe
7245533602_timezone.mat	female	18-35 years	19	34	Europe
7263795799_timezone.mat	female	36-55 years	36	10	Asia
7288638614_timezone.mat	male	18-35 years	36	15	America
7301684370_timezone.mat	female	18-35 years	16	18	America
7302421227_timezone.mat	male	56 years and above	16	10	America
7305890982_timezone.mat	male	36-55 years	35	15	America
73322820_timezone.mat	male	36-55 years	26	20	America
7335731188_timezone.mat	female	18-35 years	32	34	America
7351389226_timezone.mat	male	36-55 years	31	16	America
7363011088_timezone.mat	male	18-35 years	16.5	10	Asia
7372967187_timezone.mat	male	36-55 years	30	21	Pacific
737701813_timezone.mat	female	18-35 years	13	13	Europe
7378860393_timezone.mat	female	56 years and above	47	12	America
7395836145_timezone.mat	female	36-55 years	37	23	America
741248730_timezone.mat	male	36-55 years	28	30	Australia
7421678385_timezone.mat	female	56 years and above	40	10	America
7463411357_timezone.mat	female	18-35 years	24	13	America
746353825_timezone.mat	male	36-55 years	14	16	Europe
747088344_timezone.mat	female	56 years and above	6.5	10	America
7480659675_timezone.mat	female	36-55 years	16	33	America
7518170447_timezone.mat	male	36-55 years	26	11	America
7520944433_timezone.mat	male	36-55 years	13	11	America
752395278_timezone.mat	female	18-35 years	40	20	America
7529698600_timezone.mat	male	18-35 years	28	23	America
7548172778_timezone.mat	male	18-35 years	16	27	Europe
7565988360_timezone.mat	female	56 years and above	30	14	Europe
7567121566_timezone.mat	nonbinary	18-35 years	39	5	America
7589457622_timezone.mat	male	36-55 years	27.75	14	Europe
7609368517_timezone.mat	female	18-35 years	24	21	Asia
7642794743_timezone.mat	male	36-55 years	37	16	Australia
7646510655_timezone.mat	male	18-35 years	45	16	America
7698129619_timezone.mat	female	36-55 years	32	16	America
7707290470_timezone.mat	male	36-55 years	21	19.5	America
7709697568_timezone.mat	female	36-55 years	15	18	America
771336130_timezone.mat	female	18-35 years	23.5	18	America
7722069360_timezone.mat	female	18-35 years	28	15	Europe
7724634747_timezone.mat	male	36-55 years	30	10	Africa
775013152_timezone.mat	female	18-35 years	18	10	America
7760944792_timezone.mat	female	18-35 years	17	17	America
7769742608_timezone.mat	female	18-35 years	27	32	America
7810123294_timezone.mat	female	36-55 years	9	11	America
7811215506_timezone.mat	male	18-35 years	39	21.3333	America
7821760761_timezone.mat	female	18-35 years	12	22	Europe
7829258629_timezone.mat	female	18-35 years	21	27	America
783787052_timezone.mat	female	18-35 years	23	13	Australia
786187028_timezone.mat	male	36-55 years	21	14	America
788161688_timezone.mat	male	36-55 years	24	10	Asia
7917142119_timezone.mat	female	18-35 years	41	15	America
7919828410_timezone.mat	male	18-35 years	0	0	Europe
792516703_timezone.mat	male	36-55 years	9.66667	12	Europe
7926777018_timezone.mat	female	18-35 years	25	13	America
7930475454_timezone.mat	male	18-35 years	15	12	America
7932038597_timezone.mat	female	18-35 years	16	21	America
7933247135_timezone.mat	male	36-55 years	50	17	Asia
7939523413_timezone.mat	female	56 years and above	31	40	Asia
794562383_timezone.mat	female	18-35 years	12	13	America
7945840761_timezone.mat	male	18-35 years	24.5	12	Europe
7948614952_timezone.mat	female	36-55 years	14	14	Europe
795115553_timezone.mat	male	56 years and above	40	11	America
7967543757_timezone.mat	male	36-55 years	40	30	America
7968389997_timezone.mat	female	18-35 years	13	18	Europe
7993555156_timezone.mat	female	56 years and above	30	10	Europe
8004218234_timezone.mat	male	56 years and above	50	10	America
801785191_timezone.mat	male	18-35 years	34	15	Europe
8032278272_timezone.mat	male	36-55 years	15	13	America
8051947738_timezone.mat	female	18-35 years	37	11	America
8052925156_timezone.mat	female	18-35 years	31	36	Pacific
8061221579_timezone.mat	male	36-55 years	35	13	Europe
8074989941_timezone.mat	female	18-35 years	16	34	America
808028159_timezone.mat	female	18-35 years	30	31	Australia
8083086682_timezone.mat	male	36-55 years	17.6667	14	America
8100631912_timezone.mat	male	36-55 years	29	12	America
810102390_timezone.mat	male	18-35 years	7	10	America
8101160469_timezone.mat	female	18-35 years	21	21.5	Europe
8101829967_timezone.mat	male	18-35 years	20	31	Asia
8109133842_timezone.mat	female	18-35 years	11	18	Europe
8142491653_timezone.mat	male	36-55 years	0	0	Pacific
8148199040_timezone.mat	male	36-55 years	28.5	19.5	Pacific
8159992913_timezone.mat	male	36-55 years	11	14.5	Europe
8219586812_timezone.mat	female	56 years and above	33.5	13	America
8223161880_timezone.mat	male	18-35 years	6	0	America
8225533328_timezone.mat	male	18-35 years	32	20	Europe
8233068745_timezone.mat	male	18-35 years	37	13	America
8233950579_timezone.mat	male	18-35 years	11	29	Europe
825264043_timezone.mat	female	36-55 years	15	16	Europe
8255379325_timezone.mat	female	56 years and above	17	19	America
825818052_timezone.mat	female	56 years and above	27	6	Asia
8276051061_timezone.mat	female	18-35 years	31	10	America
8283829274_timezone.mat	male	18-35 years	22	13	Europe
828983765_timezone.mat	female	18-35 years	31	10	America
829636245_timezone.mat	male	36-55 years	25	12	Europe
835945513_timezone.mat	male	36-55 years	28	21	Europe
839949063_timezone.mat	male	36-55 years	18	29	Europe
8410155840_timezone.mat	female	36-55 years	6	7	America
8421492406_timezone.mat	female	36-55 years	17	12	Europe
8422313438_timezone.mat	male	18-35 years	19	22	Europe
8437995347_timezone.mat	male	36-55 years	26	14	America
8451790588_timezone.mat	female	36-55 years	43	18	America
8501154985_timezone.mat	male	36-55 years	28	24	America
8549228887_timezone.mat	female	36-55 years	20	13.5	America
8552898222_timezone.mat	male	36-55 years	19	25	Europe
8553140643_timezone.mat	female	36-55 years	27.5	14	America
856498815_timezone.mat	male	56 years and above	38	12	Europe
8565336782_timezone.mat	male	36-55 years	16.25	24	Europe
85835566_timezone.mat	male	36-55 years	33	15	Europe
8616524329_timezone.mat	male	36-55 years	22	32	America
8626945848_timezone.mat	male	36-55 years	18	23	Asia
8654146356_timezone.mat	male	18-35 years	5	5	Australia
866590042_timezone.mat	female	18-35 years	30	33	Europe
868357712_timezone.mat	female	36-55 years	18	10	America
8685468158_timezone.mat	female	56 years and above	24	11	America
8802887793_timezone.mat	female	18-35 years	20	11	America
8805898782_timezone.mat	male	36-55 years	29	34	Europe
8824484196_timezone.mat	male	18-35 years	23	12	America
8828188028_timezone.mat	male	36-55 years	19	16	America
8833824458_timezone.mat	female	56 years and above	40	17	Europe
8840398621_timezone.mat	male	36-55 years	17	18	America
89108876_timezone.mat	male	18-35 years	24	16	America
8921670046_timezone.mat	male	36-55 years	29	16	Asia
8951359088_timezone.mat	female	36-55 years	15	14	America
8956757804_timezone.mat	female	18-35 years	37	26	Asia
8972177063_timezone.mat	male	36-55 years	21	11	Pacific
8977823017_timezone.mat	male	36-55 years	10	11	America
897856377_timezone.mat	male	56 years and above	27	11	America
8980047662_timezone.mat	male	36-55 years	31.5	13	America
8989445657_timezone.mat	male	36-55 years	25	10	Pacific
8994499232_timezone.mat	female	18-35 years	17	10	Australia
8999897928_timezone.mat	female	56 years and above	21.5	12.5	America
904004536_timezone.mat	male	36-55 years	33	11	Europe
9051456568_timezone.mat	female	18-35 years	26	28	Europe
9052761215_timezone.mat	male	36-55 years	35	10	Europe
9068570417_timezone.mat	male	56 years and above	33	16	Europe
9082188866_timezone.mat	female	56 years and above	31	17	Australia
9104641474_timezone.mat	male	18-35 years	15	22	Europe
9106350658_timezone.mat	female	18-35 years	10	16	America
911078755_timezone.mat	male	36-55 years	29	18	Europe
9115970955_timezone.mat	female	18-35 years	6	2	America
9136562265_timezone.mat	male	36-55 years	23	10	Europe
9142829850_timezone.mat	male	36-55 years	37	13	America
9149380637_timezone.mat	male	36-55 years	25	11	Europe
9151445869_timezone.mat	male	36-55 years	22	34	America
916732261_timezone.mat	male	56 years and above	37	10	America
9177719376_timezone.mat	female	36-55 years	39	14	Africa
918269861_timezone.mat	female	36-55 years	32	12	Europe
9188052766_timezone.mat	male	36-55 years	28	12	Australia
9194446729_timezone.mat	male	18-35 years	40	13	Europe
9204694841_timezone.mat	male	36-55 years	17	20	Europe
9219811786_timezone.mat	female	56 years and above	12	14	Australia
923612897_timezone.mat	female	18-35 years	17	10	Europe
9240645974_timezone.mat	male	18-35 years	31	17	Asia
9255796904_timezone.mat	male	36-55 years	32	10	Asia
9260089176_timezone.mat	male	18-35 years	23	26	Africa
9275274190_timezone.mat	male	18-35 years	20	16	Asia
9284893981_timezone.mat	female	56 years and above	45	11	America
9297422102_timezone.mat	male	36-55 years	30	18	America
9309938035_timezone.mat	male	18-35 years	13	14	America
9312678069_timezone.mat	female	18-35 years	24	26	Asia
9325081124_timezone.mat	male	18-35 years	6	14	America
9335467625_timezone.mat	female	18-35 years	23	15	Europe
9365238784_timezone.mat	male	18-35 years	20	33	America
9373259334_timezone.mat	female	18-35 years	16	31	Asia
9380419892_timezone.mat	male	18-35 years	18	14	Europe
938051350_timezone.mat	female	18-35 years	30	11	America
9383119918_timezone.mat	female	56 years and above	37	11	America
940961949_timezone.mat	female	18-35 years	32.5	14	Europe
9417628055_timezone.mat	male	18-35 years	35	13	Australia
942327720_timezone.mat	female	18-35 years	12	23	Europe
9427793963_timezone.mat	female	18-35 years	23	23	Asia
9429269798_timezone.mat	male	56 years and above	22	26	America
943726214_timezone.mat	female	56 years and above	20	16	America
9473458780_timezone.mat	male	56 years and above	13	10	Australia
9484522907_timezone.mat	male	36-55 years	21	24	Europe
951068410_timezone.mat	female	36-55 years	29	22	America
9511257445_timezone.mat	male	18-35 years	26	31	Europe
9513363060_timezone.mat	female	56 years and above	37	25	Australia
9521688478_timezone.mat	female	18-35 years	25	16	Europe
9551476976_timezone.mat	female	36-55 years	38	10	America
9565288128_timezone.mat	male	56 years and above	27	14	America
9617167418_timezone.mat	male	56 years and above	35	19	Europe
962057634_timezone.mat	male	18-35 years	23	22	America
963098196_timezone.mat	male	36-55 years	24	16	Asia
9642745889_timezone.mat	male	56 years and above	17	12	Asia
9660253115_timezone.mat	female	36-55 years	36.5	17	America
9661628083_timezone.mat	female	56 years and above	20	10	America
9661725960_timezone.mat	female	36-55 years	31	17	America
9693967033_timezone.mat	male	56 years and above	33	12	America
9709269288_timezone.mat	female	36-55 years	25	25	Australia
975289286_timezone.mat	female	18-35 years	28	13	America
9759991361_timezone.mat	male	36-55 years	33	20	Europe
9784093106_timezone.mat	female	56 years and above	25	15	America
9793485955_timezone.mat	male	36-55 years	33.5	21.5	America
9796058122_timezone.mat	female	56 years and above	21	25	America
9803284356_timezone.mat	female	56 years and above	32	15	Asia
9834482580_timezone.mat	male	36-55 years	24	16	America
9862986461_timezone.mat	female	18-35 years	20	16	Asia
9888654801_timezone.mat	female	36-55 years	40	11	America
991024648_timezone.mat	female	18-35 years	24	14	America
99242881_timezone.mat	male	56 years and above	20	15	Australia
9938841707_timezone.mat	female	18-35 years	26	17	America
9938858719_timezone.mat	male	56 years and above	28	24	America
995566152_timezone.mat	male	18-35 years	29	19	Australia
